# Supplementary material for: Patterns and Drivers of Rodent Abundance across a South African Multi-Use Landscape
Source: Animals (Basel). 2021 Sep 7;11(9):2618. doi: 10.3390/ani11092618 (PMC8471473; doi:10.3390/ani11092618)
Supplement: Supplementary file 1 [file animals-11-02618-s001.zip]

Archive with 1 entries (1 files):
- animals-1346729-supplementary.pdf
